# Supplementary material for: Response of microbial communities and physical and chemical properties in inoculated soils with Fusarium oxysporum Schl. F. sp. Benincasae to different root exudates resistant to fusarium wilt
Source: Front Microbiol. 2025 Jul 17;16:1595426. doi: 10.3389/fmicb.2025.1595426 (PMC12310643; doi:10.3389/fmicb.2025.1595426)
Supplement: Supplementary file 2 [file Table_2.XLSX]

## Sheet:  Table S1
Table S1 56 differential metabolites with significantly sequentially down-regulated relative content of H_T vs B_T vs T_T
	metab	H_T_1	H_T_2	H_T_3	B_T_1	B_T_2	B_T_3	T_T_1	T_T_2	T_T_3	H_T vs T_T_pvalue	B_T vs T_T_pvalue	B_Tvs H_T_pvalue
1	(1xi,3xi)-1,2,3,4-Tetrahydro-1-methyl-beta-carboline-3-carboxylic acid	6.68953	6.70754	6.68547	6.65164	6.66711	6.66888	5.18183	5.18911	5.19094	< 0.001	< 0.001	< 0.001
2	(3alphaOH,20S,24S)-3,19:20,24-Diepoxydammarane-3,25-diol	5.77151	5.8213	5.85468	4.40798	4.48697	4.44785	3.1873	3.34112	3.232	< 0.001	< 0.001	< 0.001
3	(4Z,9a)-9-Angeloyloxy-4,10(14)-oplopadien-3-one	5.34428	5.34706	5.32308	5.1339	5.17267	5.14187	4.17037	4.08807	4.1375	< 0.001	< 0.001	< 0.001
4	1-Acetyl-3,14,20-trihydroxywitha-5,24-dienolide 3-glucoside	6.13526	6.15201	6.14602	4.32	4.39095	4.44634	3.2667	3.26085	3.25874	< 0.001	< 0.001	< 0.001
5	28-Glucosylpomolate	5.63446	5.62243	5.65694	3.73463	3.83809	3.51803	1.93468	2.01129	1.9268	< 0.001	< 0.001	< 0.001
6	2-Acetylpyrrolidine	5.38581	5.40238	5.38638	4.97793	5.00156	5.02171	3.36131	3.34563	3.33094	< 0.001	< 0.001	< 0.01
7	2-Hydroxy-6-pentadecylbenzoic acid	5.63302	5.61759	5.60409	4.88916	4.87558	4.91722	3.94206	3.66769	3.72599	< 0.001	< 0.001	< 0.05
8	3alpha,15-Dihydroxymarasmene	5.89378	5.86434	5.89317	5.21727	5.25653	5.24593	4.21372	4.36781	4.37541	< 0.001	< 0.001	< 0.05
9	4-Coumaroylputrescine	4.54083	4.54385	4.52301	3.76114	3.85678	3.75336	2.55055	2.34862	2.50439	< 0.001	< 0.001	< 0.001
10	5,6-Dihydro-5-hydroxy-6-methyl-2H-pyran-2-one	6.22019	6.20842	6.2244	6.04944	6.06092	6.03782	4.36323	4.35391	4.36422	< 0.001	< 0.001	< 0.001
11	6b-Hydroxy-8a-methoxy-7(11)-eremophilen-12,8-olide	5.81473	5.80583	5.81161	5.78236	5.78219	5.80607	3.87104	3.80868	3.92695	< 0.001	< 0.001	< 0.001
12	Acrimarine I	5.12236	5.05863	5.08725	4.9575	5.02919	4.97001	3.10556	3.32871	3.09759	< 0.001	< 0.001	< 0.01
13	Apiole	4.82397	4.76392	4.76814	3.80148	3.78468	3.62369	2.70978	2.62836	2.59032	< 0.001	< 0.001	< 0.001
14	Apo-10'-violaxanthal	5.4562	5.40303	5.42877	5.33106	5.37572	5.35516	4.2115	4.00521	4.25342	< 0.001	< 0.001	< 0.01
15	Arjunolic acid 3-glucoside	4.80831	4.82707	4.81553	4.2981	4.25333	4.21937	0.157662	0.155888	0.15525	< 0.001	< 0.001	< 0.01
16	Barringtogenol C	5.21482	5.19604	5.20899	4.18923	4.19905	4.22013	3.11672	2.94668	2.96991	< 0.001	< 0.001	< 0.001
17	Beta-Elemonic acid	5.45336	5.44636	5.43377	4.86195	4.84826	4.84972	3.51198	3.58003	3.64278	< 0.001	< 0.001	< 0.05
18	Camelliagenin A	6.55935	6.59014	6.59376	5.49789	5.47836	5.51031	3.78579	3.92543	3.868	< 0.001	< 0.001	< 0.001
19	Cloversaponin I	5.74239	5.72484	5.67952	5.4946	5.47758	5.50277	3.91075	3.77339	3.84381	< 0.001	< 0.001	< 0.001
20	Cucurbitacin C	5.73278	5.71861	5.71927	5.27311	5.3321	5.34449	2.90838	2.91544	2.91154	< 0.001	< 0.001	< 0.01
21	Cucurbitacin D	5.47313	5.4463	5.46	4.22206	4.15704	3.9597	2.32969	2.72733	3.3068	< 0.001	< 0.01	< 0.05
22	Curdione	6.35495	6.35568	6.32703	5.91326	5.98837	5.94675	4.79857	4.8519	4.82823	< 0.001	< 0.001	< 0.001
23	Delta3,5-Deoxytigogenin	5.37576	5.38242	5.33552	5.22372	5.22052	5.19531	3.62921	3.43461	3.45666	< 0.001	< 0.001	< 0.01
24	Desmethylxanthohumol	5.36901	5.33023	5.3698	4.80368	4.85442	4.84685	3.91578	3.89228	3.9367	< 0.001	< 0.001	< 0.01
25	Dihydrocortisol	5.1992	5.21062	5.2118	4.90774	4.94821	4.91253	3.76235	3.85918	3.92156	< 0.001	< 0.001	< 0.05
26	Dihydroresveratrol	4.63497	4.65002	4.66006	4.4397	4.46745	4.43952	3.29878	3.43494	3.51304	< 0.001	< 0.001	< 0.05
27	Dunnione	4.34051	4.32251	4.38385	4.25781	4.16084	4.25259	3.18716	3.11805	3.16606	< 0.001	< 0.001	< 0.01
28	Ectoine	5.55962	5.55674	5.5592	4.76257	4.80973	4.78603	3.8376	3.75354	3.69932	< 0.001	< 0.001	< 0.001
29	Gamma-Glutamylphenylalanine	5.67426	5.6755	5.65941	5.49058	5.54476	5.53926	4.34869	4.35479	4.31457	< 0.001	< 0.001	< 0.001
30	Ganoderic acid A	7.74971	7.79842	7.78436	7.45574	7.47202	7.48044	6.0163	6.00476	6.00383	< 0.001	< 0.001	< 0.001
31	Ganoderic acid V1	7.06235	7.00052	7.03789	6.32184	6.37259	6.37668	5.3987	5.43155	5.48365	< 0.001	< 0.001	< 0.05
32	Ganoderiol D	6.49651	6.50577	6.53055	6.29996	6.32166	6.3201	4.85238	4.82822	4.89359	< 0.001	< 0.001	< 0.001
33	Ginsenoside C	6.09964	6.17771	6.1707	3.89025	4.18861	4.27051	3.09444	3.0886	3.08648	< 0.001	< 0.001	< 0.001
34	Ginsenoside F2	5.59687	5.59501	5.50608	5.51307	5.60781	5.5746	3.25393	3.24808	3.24596	< 0.001	< 0.001	< 0.001
35	Ginsenoside La	6.79282	6.8428	6.81102	4.93119	4.86763	4.95046	3.59145	3.5856	3.58348	< 0.001	< 0.001	< 0.001
36	Ginsenoside Rd	6.09155	6.2022	6.13739	4.18254	4.10405	4.16449	3.23999	3.23415	3.23203	< 0.001	< 0.001	< 0.001
37	Ginsenoside Rg3	6.48357	6.41964	6.5228	5.0158	4.97724	5.01047	3.16325	3.15741	3.15529	< 0.001	< 0.001	< 0.001
38	Glyuranolide	6.42038	6.38044	6.39089	6.3848	6.41121	6.40816	4.6675	4.6931	4.59648	< 0.001	< 0.001	< 0.001
39	Macrophorin B	5.48487	5.5021	5.46806	5.23489	5.29179	5.21752	4.31384	4.34502	4.34645	< 0.001	< 0.001	< 0.001
40	Majoroside F6	6.01577	6.04595	6.02081	4.9466	5.0496	4.92072	3.62958	3.62373	3.62161	< 0.001	< 0.001	< 0.001
41	Maslinic acid 3-O-b-D-glucoside	5.59544	5.5336	5.55275	3.66401	3.28374	3.69909	1.55183	1.68725	1.49952	< 0.001	< 0.001	< 0.001
42	Mauritine A	6.45854	6.36561	6.41485	6.27687	6.33538	6.34273	4.64641	4.68666	4.69158	< 0.001	< 0.001	< 0.001
43	Mecamylamine	5.36629	5.36618	5.36894	4.77397	4.81297	4.81169	3.70205	3.68112	3.7049	< 0.001	< 0.001	< 0.001
44	Melilotoside A	5.67551	5.69112	5.73185	4.26261	4.17068	4.32563	1.52398	1.50451	1.52706	< 0.001	< 0.001	< 0.001
45	Mesobilirubinogen	5.74638	5.75778	5.7454	5.54206	5.58251	5.561	3.99327	3.93109	4.01352	< 0.001	< 0.001	< 0.001
46	N2-Acetylornithine	5.78463	5.79378	5.76955	5.33489	5.38053	5.34817	4.35002	4.34793	4.3026	< 0.001	< 0.001	< 0.05
47	Oleuropein-aglycone	5.24312	5.22367	5.22672	4.19752	4.2008	4.21765	3.08921	3.05862	3.25587	< 0.001	< 0.001	< 0.001
48	O-Methyl-4-[(2',3',4'-tri-O-acetyl-alpha-L-rhamnosyloxy)benzyl]carbamate	5.18438	5.10342	5.17944	4.21202	4.27999	4.15037	2.64479	2.63895	2.6854	< 0.001	< 0.001	< 0.001
49	Oryzalide B	5.77426	5.7705	5.77243	5.50479	5.53544	5.50157	4.07703	4.26176	4.23346	< 0.001	< 0.001	< 0.01
50	Pantoic acid	6.80315	6.7834	6.78377	6.76956	6.83921	6.78008	5.89474	5.88693	5.87682	< 0.001	< 0.001	< 0.001
51	Perillyl alcohol	5.26016	5.25116	5.25268	4.56122	4.54997	4.54786	3.47008	3.44099	3.42587	< 0.001	< 0.001	< 0.001
52	Perulactone	6.43003	6.48898	6.49558	6.18871	6.21177	6.22713	4.92019	5.00096	4.97856	< 0.001	< 0.001	< 0.001
53	Priverogenin A	6.32327	6.29593	6.29583	6.26756	6.29301	6.2564	4.60802	4.55361	4.57516	< 0.001	< 0.001	< 0.001
54	Soyasapogenol F	6.3279	6.30557	6.28816	4.59338	4.58067	4.59611	3.50039	3.48031	3.50356	< 0.001	< 0.001	< 0.001
55	(S)-Cajaflavanone	4.47631	4.56188	4.65921	4.48223	4.42216	4.71821	3.05081	2.85677	3.17792	< 0.001	< 0.001	< 0.05
56	Moreollin	5.79326	5.7989	5.77594	4.95803	4.98904	5.02405	3.72109	3.98171	3.89316	< 0.001	< 0.001	< 0.01

## Sheet: Table S2
Table S2 106 differential metabolites with significantly sequentially down-regulated relative content of H_T vs H_H and B_T vs B_B
	metab	H_T_1	H_T_2	H_T_3	H_H_1	H_H_2	H_H_3	B_T_1	B_T_2	B_T_3	B_B_1	B_B_2	B_B_3	H_H vs H_T_pvalue	B_B vs B_T_pvalue
1	(-)-Arctigenin	4.39481	4.36493	4.38242	3.88075	3.93484	3.87183	5.9562	5.96363	5.97309	4.70259	4.62794	4.66033	< 0.001	< 0.001
2	(+)-cis-abscisic aldehyde	4.31537	4.31495	4.33249	3.64978	3.78272	3.89531	5.45896	5.52965	5.52224	4.28648	4.32429	4.35326	< 0.001	< 0.001
3	(+)-Erysotrine	3.24435	3.07792	3.26336	2.79507	2.54584	2.5706	4.8162	4.8235	4.84423	3.00984	2.68889	3.15414	< 0.01	< 0.001
4	(+)-Hyoscyamine	2.37582	2.61503	2.74049	2.2417	1.85771	1.84658	5.08007	5.10636	5.10845	3.16387	3.19	3.27757	< 0.01	< 0.001
5	(+)-Zeylenol	4.1273	4.08996	3.99743	2.9722	3.38377	3.32027	5.5028	5.56804	5.54271	4.12545	4.30896	4.19318	< 0.001	< 0.001
6	(15alpha,20R)-15,20-Dihydroxypregn-4-en-3-one	3.74442	3.86796	3.94197	3.25175	3.28232	3.43733	5.04423	5.06273	5.08569	3.97444	3.98231	3.92644	< 0.001	< 0.001
7	(2S,2'S)-Pyrosaccharopine	3.43193	3.32228	2.82148	2.44918	2.35667	2.34542	6.07814	6.07072	6.06967	3.91937	3.93503	3.94233	< 0.01	< 0.001
8	(6E)-Piperamide-C7:1	3.73471	3.84209	3.69211	3.00749	2.63469	3.24511	5.89097	5.93264	5.92973	4.31815	4.29832	4.23641	< 0.01	< 0.001
9	(8E)-Piperamide-C9:1	4.40267	4.38958	4.44603	3.40639	3.59444	3.26392	5.9638	5.9966	5.97293	4.6107	4.65476	4.64726	< 0.001	< 0.001
10	(E)-10-Oxo-8-decenoic acid	4.52063	4.54619	4.5781	3.98707	3.93161	4.05412	5.37445	5.41477	5.40664	4.50404	4.50653	4.505	< 0.001	< 0.001
11	(R)-Boschniakine	2.38724	2.75264	2.45543	1.47751	1.17392	2.10369	4.8067	4.8643	4.83338	1.19726	1.19101	1.19526	< 0.01	< 0.001
12	(S)-4',5,7-Trihydroxy-3'-prenylflavanone	3.90403	3.9179	3.92832	2.78415	3.06204	2.81751	4.79991	4.83178	4.8154	3.84583	3.91095	3.74055	< 0.001	< 0.001
13	(S)-Isosclerone	4.19099	4.17916	4.17393	3.43821	3.46011	3.50136	6.36609	6.39844	6.39606	4.43815	4.37999	4.39121	< 0.001	< 0.001
14	15-kete	3.6661	3.55861	3.94882	3.15779	3.07992	3.0896	5.12739	5.19824	5.16726	3.65898	3.65693	3.58398	< 0.001	< 0.001
15	1-Ipomeanol	3.85487	4.02717	4.00433	3.41549	2.9701	3.331	5.93381	5.93971	5.96237	4.1135	4.13011	4.08968	< 0.001	< 0.001
16	1-Methoxy-4-(2-propenyl)benzene	4.7021	4.69664	4.69224	4.2579	4.17436	4.22155	5.50753	5.52213	5.52797	4.67406	4.6848	4.65625	< 0.001	< 0.001
17	2,3,5-Trimethylfuran	4.27917	4.27846	4.21635	3.69142	3.69169	3.68818	6.74926	6.7889	6.77411	5.10818	5.10663	5.0926	< 0.001	< 0.001
18	2,5-Dimethylphenol	4.92022	4.9143	4.8744	4.38654	4.33758	4.34866	6.19164	6.17519	6.19011	4.74689	4.7678	4.76232	< 0.001	< 0.001
19	2-Butyl-5-[2-(4-hydroxy-3-methoxyphenyl)ethyl]furan	4.09642	4.13313	4.12167	3.66919	3.6016	3.66627	5.95307	6.00759	5.98104	4.23259	4.15231	4.258	< 0.001	< 0.001
20	2-Hexenal	4.40635	4.3639	4.41575	3.82805	3.86695	3.85647	5.42774	5.50168	5.41713	4.53854	4.42224	4.44087	< 0.001	< 0.001
21	2-Hexyl-5-[2-(4-hydroxy-3-methoxyphenyl)ethyl]furan	3.23344	3.42319	3.44754	2.59147	1.81211	1.80099	5.21297	5.22653	5.20889	3.92134	3.74587	3.89071	< 0.001	< 0.001
22	2-Hexylbenzothiazole	3.56359	3.54405	3.8395	2.1152	2.12014	2.31414	5.38571	5.09779	5.54082	4.02211	3.50697	4.01663	< 0.001	< 0.001
23	2'-Hydroxy-3',4',5',7,8-pentamethoxyflavan	3.99906	3.91294	3.84375	2.6274	2.59633	2.52944	5.62722	5.55919	5.59922	4.24788	4.24523	4.26269	< 0.001	< 0.001
24	3-(2-Hydroxyphenyl)propanoic acid	4.65722	4.61052	4.62931	4.17636	4.14088	4.1496	6.44357	6.52744	6.56101	4.95143	4.93435	4.96249	< 0.001	< 0.001
25	3-(3,4-Methylenedioxyphenyl)propenal	3.04441	2.81192	2.60078	2.40655	2.15	2.13879	4.75217	4.79804	4.7788	2.89037	2.63096	2.92662	< 0.01	< 0.001
26	3-(4-Hydroxy-3-methoxyphenyl)-1,2-propanediol	5.94712	5.96352	5.91773	5.42242	5.50247	5.46702	6.78851	6.78105	6.80391	5.87444	5.86379	5.7979	< 0.001	< 0.001
27	4-Acetylzearalenone	4.36097	4.47639	4.38969	3.85223	3.75791	3.72778	5.29799	5.3244	5.32649	4.26343	4.24941	4.20116	< 0.001	< 0.001
28	4-Butyl-2-methyloxazole	4.16493	4.12105	4.17035	3.33812	3.35901	3.54716	5.11022	5.11461	5.05122	4.2147	4.19243	4.17733	< 0.001	< 0.001
29	4-Hydroxy-3-polyprenylbenzoate	5.07694	5.04539	5.00443	4.59444	4.58789	4.59419	5.8206	5.82504	5.85266	4.90005	4.90695	4.90788	< 0.001	< 0.001
30	5-Hydroxy-7-(4-hydroxyphenyl)-1-phenyl-3-heptanone	4.58735	4.51517	4.4538	4.00456	3.9587	4.00866	5.99961	5.98249	5.99217	4.60639	4.5938	4.64548	< 0.001	< 0.001
31	5-Methyl-2-(1-pyrrolidinyl)-2-cyclopenten-1-one	3.51371	3.53596	3.64208	2.35803	2.36658	2.61556	5.09498	5.12511	5.11645	3.475	3.53064	3.58242	< 0.001	< 0.001
32	6',7'-Dihydroxybergamottin	4.39868	4.41676	4.34805	3.75143	3.7531	3.68191	6.00003	6.05184	6.00844	4.54263	4.57795	4.55986	< 0.001	< 0.001
33	6-isobutyl-4-hydroxy-2-pyrone	3.33599	3.44087	3.43152	2.76314	2.72087	2.42675	5.08182	5.09837	5.08038	3.51202	3.57648	3.44009	< 0.001	< 0.001
34	7-[(6-Hydroxy-3,7-dimethyl-2,7-octadienyl)oxy]-2H-1-benzopyran-2-one	5.10108	5.09336	5.07993	4.46141	4.4396	4.45234	5.99379	6.02821	6.01526	4.95064	4.98226	4.98839	< 0.001	< 0.001
35	7C-aglycone	4.87415	4.88553	4.87478	4.38126	4.38774	4.38881	5.54163	5.58965	5.57584	4.70598	4.69395	4.69485	< 0.001	< 0.001
36	7-Ethoxy-4-methyl-2H-1-benzopyran-2-one	2.71217	2.69307	3.01853	1.68154	1.68995	1.71429	4.72414	4.72115	4.74985	2.47873	2.37415	2.54621	< 0.001	< 0.001
37	7-Hydroxy-2-methyl-4-oxo-4H-1-benzopyran-5-carboxylic acid 7-glucoside	3.46601	3.44429	3.55871	2.8404	2.84537	2.83409	6.11688	6.09737	6.12222	3.80157	3.81859	3.90169	< 0.001	< 0.001
38	8-Acetoxy-4-acoren-3-one	4.52581	4.50242	4.49365	4.08308	3.94282	3.97955	5.86525	5.86798	5.88221	4.6716	4.72051	4.66435	< 0.001	< 0.001
39	Acetylbalchanolide	4.10094	4.14167	4.13111	3.39466	3.45362	3.40719	4.88566	4.9562	4.9586	3.96909	3.88796	3.86573	< 0.001	< 0.001
40	ACRL Toxin II	4.22627	4.18805	4.35813	3.60438	3.75706	3.71943	5.03749	5.03921	5.05994	3.8461	3.88644	3.55388	< 0.01	< 0.001
41	Alpha-Hydroxytamoxifen	4.33062	4.19372	4.28211	2.90433	3.59401	2.9377	4.3266	4.47907	4.37393	2.87523	2.89228	2.88864	< 0.001	< 0.001
42	Anabsin	4.19629	4.10279	4.03105	2.88301	3.46316	2.99118	5.14408	5.22347	5.2675	3.4814	3.51076	3.02784	< 0.01	< 0.001
43	Anserine	4.64351	4.66192	4.6285	4.18256	4.1106	4.16477	5.59152	5.62935	5.60879	4.50809	4.61062	4.56738	< 0.001	< 0.001
44	Artenolide	4.26243	4.17998	4.25603	3.79232	3.46675	3.573	5.79036	5.88805	5.86697	4.72971	4.72695	5.16952	< 0.01	< 0.001
45	Austrobailignan 7	3.97959	3.74806	3.97631	3.04008	2.76973	3.37079	5.39915	5.42731	5.43046	4.11827	3.89444	3.99979	< 0.01	< 0.001
46	Benzamide	5.01401	5.04658	5.07504	4.48833	4.45736	4.5148	6.08835	6.0039	6.06013	4.83183	4.87436	4.85287	< 0.001	< 0.001
47	Biotin sulfone	4.28969	4.201	4.28616	3.38729	3.58219	3.38107	4.77647	4.72675	4.75335	3.91934	3.65241	3.72459	< 0.001	< 0.001
48	Bisdemethoxycurcumin	4.25999	4.36077	4.10957	3.50055	3.27735	3.76975	5.26264	5.27959	5.26774	4.16875	4.18377	4.17762	< 0.001	< 0.001
49	Bisphenol A	4.37883	4.314	4.31752	3.79907	3.85515	3.73453	5.56655	5.62625	5.61024	4.50239	4.4804	4.47526	< 0.001	< 0.001
50	Blumealactone C	4.26121	4.19694	4.12327	3.77576	3.32418	3.38043	5.8416	5.85034	5.87853	4.16155	4.18568	4.14947	< 0.001	< 0.001
51	Cis-3-Hexenyl b-primeveroside	5.22933	5.20588	5.22842	1.12857	0.0934594	0.0983793	3.78353	3.70849	3.82842	2.99668	0.0895378	0.0888625	< 0.001	< 0.05
52	Coixinden A	5.19209	5.18771	5.19816	4.72012	4.74411	4.73333	6.29955	6.30802	6.30845	5.23764	5.21965	5.24276	< 0.001	< 0.001
53	Cristacarpin	3.81243	3.91297	3.88523	3.42476	2.94576	3.21529	4.94982	4.95808	4.96586	4.01034	3.85703	3.97227	< 0.001	< 0.001
54	Crocetin	4.51897	4.52611	4.56328	3.89175	3.74437	3.85461	6.08014	6.13944	6.12974	4.50023	4.44379	4.4456	< 0.001	< 0.001
55	Cuminaldehyde	4.3758	4.34614	4.35429	3.926	3.8874	3.845	5.47096	5.52721	5.51112	4.39284	4.36647	4.35296	< 0.001	< 0.001
56	Cyclohexanecarboxylic acid	4.9945	5.00648	4.98657	4.42077	4.40895	4.41649	6.44098	6.48178	6.47213	4.92618	4.88844	4.90557	< 0.001	< 0.001
57	Dienestrol	4.7681	4.76045	4.7822	4.04231	4.06499	4.062	6.59324	6.60999	6.6269	4.95787	4.92387	4.91453	< 0.001	< 0.001
58	Dihydrocumambrin A	5.26555	5.26615	5.26384	4.82439	4.79919	4.80976	5.98918	5.99978	6.01093	5.09556	5.11797	5.10985	< 0.001	< 0.001
59	Donepezil metabolite M4	4.35198	4.30505	4.26291	3.70966	3.70161	3.62035	5.49376	5.53	5.54722	4.13183	4.17426	4.12784	< 0.001	< 0.001
60	Eduline	2.88193	2.73567	2.4393	1.77431	1.7792	1.98038	5.4317	5.44416	5.41417	3.18387	3.33666	3.0546	< 0.001	< 0.001
61	Edulitine	3.31861	3.06672	3.0821	2.43136	2.43632	2.42507	4.94812	4.96711	4.95928	3.19245	3.30034	3.24554	< 0.001	< 0.001
62	Encelin	4.1062	4.10565	4.06444	3.25824	3.29693	3.1642	5.73453	5.74064	5.73732	4.23889	4.23114	4.23247	< 0.001	< 0.001
63	Enokipodin D	4.16639	4.15936	4.13278	3.26135	3.54442	3.28891	5.4085	5.43354	5.4483	4.30431	4.35917	4.29945	< 0.001	< 0.001
64	Ephedrine	3.79164	3.80417	3.75378	3.08218	2.95359	2.68017	5.51721	5.5018	5.53005	3.81029	3.82239	3.90851	< 0.001	< 0.001
65	Ethyl benzoate	3.70003	3.69037	3.64512	2.61244	2.65991	2.87219	5.55521	5.55383	5.55751	3.01601	3.23	3.23124	< 0.001	< 0.001
66	Etoxazole	4.57102	4.56407	4.58966	4.19504	4.09968	4.08068	5.6591	5.69118	5.69393	4.37355	4.37816	4.35419	< 0.001	< 0.001
67	Flavone	4.35025	4.30838	4.28066	3.48199	2.92517	2.93464	4.97991	4.99261	5.0074	4.08481	4.10957	4.10718	< 0.001	< 0.001
68	Gibberellin A15	5.96537	5.95301	5.96645	5.55172	5.51608	5.52483	7.30319	7.34719	7.34904	5.99139	5.97543	5.97268	< 0.001	< 0.001
69	Gibberellin A20	4.44732	4.48661	4.21662	3.56189	3.55251	3.91755	5.33416	5.31286	5.31693	4.33183	4.3643	4.37947	< 0.001	< 0.001
70	Hexyl phenylacetate	3.05625	3.1712	2.80346	2.41863	2.399	2.38775	5.05674	5.05191	5.04487	3.38609	3.40549	3.43562	< 0.001	< 0.001
71	Homocarnosine	4.18931	4.2028	4.15873	3.70989	3.42579	3.71742	4.95137	4.95806	4.96324	4.23899	3.97355	4.02758	< 0.001	< 0.001
72	Hydroxyisonobilin	4.41518	4.40587	4.31931	3.86052	3.78156	3.6827	5.98574	5.99132	6.00942	4.60114	4.59936	4.61738	< 0.001	< 0.001
73	Imidazole Lactic Acid	5.78769	5.76279	5.75055	3.94448	3.96705	3.97265	6.0309	6.09539	6.0511	4.8942	4.83631	4.83058	< 0.001	< 0.001
74	Imidazole-4-acetaldehyde	5.73772	5.73019	5.72899	4.20898	4.2355	4.22517	5.79176	5.83249	5.8137	4.81686	4.77151	4.77548	< 0.001	< 0.001
75	Ipriflavone	4.17427	4.2695	4.20604	3.0293	3.28667	3.25829	5.36407	5.40814	5.37842	3.99796	3.8525	3.925	< 0.001	< 0.001
76	Isopentyl acetate	5.68637	5.67722	5.62895	5.07546	5.01467	5.00486	7.24597	7.24301	7.24015	5.51952	5.53564	5.52428	< 0.001	< 0.001
77	L-2-Amino-4-methylenepentanedioic acid	3.2216	3.37798	3.1855	2.73505	2.80333	2.33859	4.20202	4.26151	4.21675	3.35206	3.33965	3.26396	< 0.01	< 0.001
78	Lactarazulene	4.06611	4.0824	4.05292	3.43922	3.37408	3.40663	5.34923	5.36867	5.38159	4.08222	4.09057	4.07282	< 0.001	< 0.001
79	L-Targinine	3.65748	3.79098	3.70504	2.58336	2.64937	2.57706	4.88995	4.95849	4.9621	3.41084	3.665	3.61493	< 0.001	< 0.001
80	Lucidone B	4.48727	4.48992	4.48408	3.73396	3.7854	3.55994	6.20838	6.31846	6.28299	4.88713	4.91749	4.91482	< 0.001	< 0.001
81	Masoprocol	4.10904	3.97366	4.14426	3.09841	2.85681	3.25398	5.69025	5.73999	5.66869	4.65533	4.61954	4.66154	< 0.001	< 0.001
82	Melilotoside A	5.67551	5.69112	5.73185	2.4396	1.43409	1.45804	4.26261	4.17068	4.32563	1.39783	1.41422	1.41073	< 0.001	< 0.001
83	Metyrosine	3.4609	3.6161	3.57377	3.13509	2.89647	2.97769	4.85594	4.89134	4.89899	3.70896	3.62943	3.64709	< 0.001	< 0.001
84	Mitiglinide	3.0078	2.67414	2.63511	1.77015	2.09776	1.76395	5.54918	5.60724	5.59406	3.89706	3.77078	3.68709	< 0.001	< 0.001
85	Nepetalactam	3.49251	3.61057	3.46422	2.37771	2.38626	2.41099	4.99484	5.02911	5.02011	3.76005	3.6383	3.69622	< 0.001	< 0.001
86	Niveusin C	4.26292	4.42662	4.25176	3.59852	3.32299	3.63926	6.0511	6.08536	6.08814	4.65194	4.72041	4.60284	< 0.001	< 0.001
87	N-Methyl-1-deoxynojirimycin	4.08781	4.04645	4.12536	2.53788	2.54644	2.75763	3.97553	4.04317	4.08164	2.50884	2.52586	2.52223	< 0.001	< 0.001
88	Perilla ketone	4.14562	4.14401	4.18813	3.68769	3.70961	3.67719	5.88299	5.91553	5.90975	4.17033	4.16272	4.1814	< 0.001	< 0.001
89	Pipertipine	4.28183	4.32824	4.28023	3.34376	3.27946	3.59151	6.01596	6.02329	6.03537	4.44008	4.42726	4.42042	< 0.001	< 0.001
90	Piplartine	3.07603	2.80091	3.06689	1.95742	1.86887	2.2792	5.84182	5.87734	5.88479	4.00938	4.01215	3.9915	< 0.001	< 0.001
91	Preisocalamendiol	3.6764	3.57222	3.5606	3.0574	2.71246	2.69255	5.06835	5.08102	5.08927	3.61536	3.72432	3.64855	< 0.001	< 0.001
92	Pseudoisoeugenol 2-methylbutanoate	4.24267	4.33512	4.3214	3.59789	3.72091	3.67256	5.16687	5.20231	5.18352	4.14364	4.11062	4.12362	< 0.001	< 0.001
93	Psi-Pelletierine	3.59465	3.61979	3.57664	2.57481	2.57978	2.56851	6.13618	6.1717	6.15372	4.24778	4.26122	4.24491	< 0.001	< 0.001
94	Psoralidin	4.18123	4.1445	4.19991	2.83872	3.15774	2.81051	5.37454	5.43188	5.45151	3.79707	3.94783	3.99977	< 0.001	< 0.001
95	P-Tolyl acetate	3.35236	3.01588	3.20543	2.70797	1.8535	1.878	5.91036	5.93244	5.90909	3.6843	3.5667	3.5685	< 0.01	< 0.001
96	Sagequinone methide A	5.70508	5.70718	5.70682	5.22823	5.18815	5.19438	7.20114	7.22373	7.22763	5.85024	5.84212	5.83058	< 0.001	< 0.001
97	Simulenoline	4.65752	4.67625	4.66079	2.9905	2.99548	2.9842	5.50514	5.53547	5.49807	3.52484	3.50736	3.39834	< 0.001	< 0.001
98	Suberic acid	4.00767	4.03771	3.8882	3.50718	3.46936	3.47338	6.19623	6.2652	6.23631	4.60464	4.64116	4.56584	< 0.001	< 0.001
99	Sumiki's acid	3.79892	3.81043	3.84869	3.20279	3.24415	3.18949	4.58703	4.61157	4.58617	3.77297	3.72235	3.65915	< 0.001	< 0.001
100	Tanakine	3.49746	3.53974	3.57495	2.95467	3.22657	2.98805	5.133	5.18615	5.16893	3.77708	3.70862	3.75816	< 0.001	< 0.001
101	Taurine	3.96209	3.9508	3.98877	3.21297	3.0702	3.20078	4.99012	5.01252	5.02957	3.71509	3.7186	3.68443	< 0.001	< 0.001
102	Tomenin	4.47021	4.44172	4.47552	4.01573	3.88715	3.98105	6.10765	6.22116	6.15332	4.23848	4.18165	4.23418	< 0.001	< 0.001
103	Trans-3,4-Dihydro-3,4-dihydroxy-7,12-dimethylbenz[a]anthracene	4.32504	4.3233	4.28813	3.65065	3.45478	3.45858	5.89525	5.88868	5.89586	4.51695	4.48099	4.48654	< 0.001	< 0.001
104	Umbelliferone	3.70139	3.7513	3.66976	3.24573	3.27521	3.22113	4.72263	4.7416	4.77018	3.55857	3.57862	3.49622	< 0.001	< 0.001
105	Withaferin A	4.00578	4.09968	4.01746	3.55716	3.36022	3.56163	5.00885	5.17229	5.06784	4.09119	4.16194	4.06575	< 0.001	< 0.001
106	3-Methyl-2-(1-pyrrolidinyl)-2-cyclopenten-1-one	3.42504	3.34982	3.45229	2.79795	2.79596	2.82075	5.40609	5.40928	5.41348	3.8683	3.83076	3.82697	< 0.001	< 0.001
